# Supplementary material for: Functional Effects In Silico Prediction for Androgen Receptor Ligand-Binding Domain Novel I836S Mutation
Source: Life (Basel). 2021 Jul 6;11(7):659. doi: 10.3390/life11070659 (PMC8303243; doi:10.3390/life11070659)
Supplement: Supplementary file 1 [file life-11-00659-s001.zip]

Archive with 1 entries (1 files):
- life-1219629-supplementary.pdf
